# Supplementary material for: Trypsin Induced Degradation of Amyloid Fibrils
Source: Int J Mol Sci. 2021 May 2;22(9):4828. doi: 10.3390/ijms22094828 (PMC8124345; doi:10.3390/ijms22094828)
Supplement: Supplementary file 1 [file ijms-22-04828-s001.zip]

Archive with 1 entries (1 files):
- ijms-1188959-supplementary.pdf
